# Supplementary material for: One-step syntheses of diaza-dioxa-fenestranes via the sequential (3 + 2) cycloadditions of linear precursors and their structural analyses
Source: Nat Commun. 2024 Jul 19;15:6087. doi: 10.1038/s41467-024-49935-1 (PMC11271617; doi:10.1038/s41467-024-49935-1)
Supplement: Supplementary file 3 — Source Data [file 41467_2024_49935_MOESM3_ESM.xlsx]

## Sheet: Supplementary Fig. 5
Equilibrium structure of c,c,c,c-[5.5.5.5]-5R-N,N'-dibenzyl-5-hexyl-2,8-dioxa-3,9-diazafenestrane (2n)					Equilibrium structure of c,c,c,c-[5.5.5.5]-5S-N,N'-dibenzyl-5-hexyl-2,8-dioxa-3,9-diazafenestrane (2n’)
C	0.814409	-0.938948	1.53286		C	-0.957625	-1.3947	1.83787
C	0.986544	0.175783	0.481537		C	-0.844238	-1.39417	0.301578
C	-0.286906	0.195206	-0.395911		C	0.611239	-1.01257	-0.059333
C	-1.04464	-1.1162	-0.0472		C	1.28689	-0.530456	1.2528
C	-0.626693	-1.42927	1.40801		C	0.465018	-1.22034	2.37393
H	-0.041072	0.242188	-1.46972		H	0.643069	-0.246242	-0.849614
H	-0.58592	-1.883	-0.687855		H	2.32529	-0.875898	1.28636
H	-0.716993	-2.48846	1.66545		H	0.480422	-0.666023	3.31814
H	-1.25178	-0.860795	2.10794		H	0.873843	-2.2172	2.57211
C	2.3149	-0.174723	-0.227048		C	-1.96361	-0.430012	-0.159587
N	2.91849	-1.15784	0.707389		N	-2.79994	-0.31787	1.06221
O	1.74576	-1.94577	1.12334		O	-1.78255	-0.259798	2.1251
H	1.07465	-0.604701	2.54625		H	-1.45389	-2.29658	2.22181
C	1.10652	1.61944	1.01147		C	-1.07085	-2.73981	-0.421322
H	0.774647	1.71385	2.05461		H	-0.998585	-3.59947	0.258893
H	2.14283	-0.649751	-1.20646		H	-1.56661	0.560397	-0.432775
C	3.08287	1.15666	-0.352216		C	-2.65282	-1.12701	-1.34937
H	2.82408	1.60846	-1.31643		H	-2.15156	-0.804516	-2.26892
H	4.16647	1.02358	-0.332904		H	-3.70842	-0.863241	-1.44098
N	-0.933222	1.46473	0.024421		N	1.14452	-2.29488	-0.589211
O	0.22181	2.36399	0.172527		O	0.002542	-2.8045	-1.36444
C	2.56343	2.03982	0.80117		C	-2.42514	-2.63558	-1.12554
H	3.11982	1.82582	1.72017		H	-3.19355	-3.03813	-0.456671
H	2.65275	3.11179	0.600526		H	-2.44979	-3.22006	-2.05041
C	3.81021	-2.14533	0.08686		C	-3.53817	0.943201	1.20404
H	3.36076	-2.56024	-0.830797		H	-2.89323	1.80723	0.97245
H	3.89711	-2.96358	0.808701		H	-3.80973	1.0113	2.26225
C	-1.75613	2.0952	-1.00585		C	2.22747	-2.18162	-1.57255
H	-2.50453	1.35055	-1.29539		H	2.04794	-1.35026	-2.2746
H	-1.14984	2.31692	-1.90005		H	2.19229	-3.10902	-2.15351
C	5.18063	-1.57313	-0.211303		C	-4.78781	0.976865	0.348549
C	7.74718	-0.552037	-0.75203		C	-7.13446	1.06364	-1.20338
C	5.67292	-1.53546	-1.52129		C	-4.95841	1.9593	-0.634074
C	5.99301	-1.09487	0.828665		C	-5.81123	0.037068	0.54756
C	7.26462	-0.586437	0.561386		C	-6.97396	0.077908	-0.222705
C	6.94894	-1.02986	-1.7929		C	-6.12446	2.00584	-1.40597
H	5.05478	-1.90477	-2.33598		H	-4.17423	2.69458	-0.79725
H	5.61689	-1.11724	1.84759		H	-5.68476	-0.730861	1.30549
H	7.88176	-0.219688	1.37686		H	-7.75739	-0.656357	-0.056938
H	7.31512	-1.00891	-2.81546		H	-6.24016	2.77574	-2.16363
H	8.73794	-0.158071	-0.959538		H	-8.04066	1.09649	-1.80139
C	-2.45544	3.35296	-0.527971		C	3.59318	-2.04368	-0.929015
C	-3.8426	5.66078	0.291716		C	6.17036	-1.85062	0.187787
C	-2.55271	4.46534	-1.37192		C	4.46917	-1.02635	-1.32521
C	-3.05764	3.41102	0.736569		C	4.02549	-2.96835	0.034532
C	-3.74409	4.55617	1.1442		C	5.30166	-2.87131	0.590709
C	-3.24381	5.61207	-0.968942		C	5.75134	-0.929364	-0.773825
H	-2.07777	4.43891	-2.34987		H	4.14729	-0.302701	-2.06997
H	-2.96839	2.55911	1.40358		H	3.34977	-3.75827	0.348997
H	-4.20136	4.58799	2.12943		H	5.62142	-3.5942	1.33619
H	-3.30607	6.46711	-1.63638		H	6.41756	-0.133158	-1.09398
H	-4.37627	6.55179	0.61008		H	7.16444	-1.77691	0.619428
C	-2.55719	-1.1402	-0.307491		C	1.29287	1.008	1.38943
H	-3.04755	-0.377663	0.312212		H	0.275015	1.39669	1.25879
H	-2.74721	-0.864916	-1.35461		H	1.57005	1.24782	2.42499
C	-3.2104	-2.50598	-0.044211		C	2.25946	1.74021	0.448162
H	-3.09135	-2.77688	1.01327		H	2.00014	1.53307	-0.599364
H	-2.67978	-3.27853	-0.61989		H	3.27406	1.34373	0.592354
C	-4.70171	-2.54103	-0.404805		C	2.27172	3.26008	0.664176
H	-5.23017	-1.76149	0.163009		H	1.2564	3.65653	0.51697
H	-4.82426	-2.28002	-1.4662		H	2.53179	3.4743	1.711
C	-5.36597	-3.89828	-0.138572		C	3.24408	4.00522	-0.259726
H	-5.24635	-4.15884	0.923314		H	2.98463	3.79298	-1.30757
H	-4.83657	-4.67892	-0.704491		H	4.25971	3.60969	-0.11198
C	-6.85647	-3.93618	-0.501618		C	3.25896	5.52436	-0.04335
H	-7.38554	-3.15623	0.063446		H	2.24436	5.92001	-0.19073
H	-6.97628	-3.67716	-1.56284		H	3.51928	5.73724	1.0028
C	-7.51226	-5.29527	-0.231409		C	4.23282	6.26039	-0.970826
H	-7.43983	-5.56626	0.828669		H	3.97768	6.09548	-2.02454
H	-7.02749	-6.09105	-0.809536		H	5.26178	5.91172	-0.821759
H	-8.574	-5.28825	-0.500882		H	4.21876	7.34086	-0.790698

## Sheet: Supplementary Fig. 6
Equilibrium structure of c,c,c,c-[5.5.5.5]-5R-N,N'-dibenzyl-5-benzyloxyl-2,8-dioxa-3,9-diazafenestrane (2p)					Equilibrium structure of c,c,c,c-[5.5.5.5]-5S-N,N'-dibenzyl-5-benzyloxyl-2,8-dioxa-3,9-diazafenestrane (2p’)
C	0.96092	-0.760246	-1.09626		C	-0.812856	-1.34526	1.14661
C	0.179666	-1.16153	0.178106		C	-0.214407	-1.82525	-0.193011
C	-0.932341	-0.115855	0.392859		C	1.18919	-1.19927	-0.334838
C	-0.556481	1.05605	-0.537681		C	1.31932	-0.14819	0.791093
C	0.204383	0.412825	-1.71797		C	0.298319	-0.57971	1.86976
H	-1.00671	0.21123	1.44233		H	1.33918	-0.715916	-1.31097
H	0.13524	1.69702	0.027018		H	2.33828	-0.110142	1.19675
H	0.879308	1.10138	-2.23423		H	-0.093816	0.260913	2.44895
H	-0.522106	0.029448	-2.44262		H	0.792241	-1.25945	2.57313
C	1.26692	-1.26504	1.26612		C	-1.27469	-1.41961	-1.23929
N	2.50246	-1.3472	0.45258		N	-2.46755	-1.18832	-0.388349
O	2.24152	-0.354479	-0.598845		O	-1.89209	-0.488162	0.766853
H	1.09604	-1.60193	-1.78782		H	-1.21275	-2.17602	1.74448
C	-0.579601	-2.50739	0.144536		C	0.034058	-3.34114	-0.353716
H	-0.679969	-2.90552	-0.87414		H	0.024885	-3.87499	0.606292
H	1.29446	-0.369017	1.9075		H	-0.996671	-0.494951	-1.76652
C	0.950571	-2.54523	2.06096		C	-1.42163	-2.62573	-2.18401
H	0.321331	-2.27487	2.91594		H	-0.731075	-2.49675	-3.02453
H	1.85025	-3.02586	2.45945		H	-2.43022	-2.71269	-2.60148
N	-2.13945	-0.876264	0.003684		N	2.08326	-2.37112	-0.179673
O	-1.87788	-2.17661	0.642715		O	1.34907	-3.41416	-0.91312
C	0.169038	-3.45503	1.08755		C	-1.01657	-3.85479	-1.34228
H	0.864328	-4.05553	0.491599		H	-1.87617	-4.22129	-0.77128
H	-0.513363	-4.14361	1.59479		H	-0.63671	-4.68651	-1.94339
C	3.70085	-0.88758	1.14821		C	-3.43368	-0.263821	-0.973406
H	3.75853	-1.49327	2.06189		H	-3.68706	-0.687197	-1.95431
H	3.59176	0.165352	1.4574		H	-2.9716	0.721159	-1.15009
C	-3.38085	-0.381464	0.596189		C	3.36868	-2.27604	-0.885106
H	-3.43868	0.668327	0.2918		H	3.22731	-1.8998	-1.91132
H	-3.32403	-0.416222	1.69704		H	3.74273	-3.30196	-0.958463
C	4.96941	-1.0659	0.338505		C	-4.69651	-0.109246	-0.148776
C	7.37184	-1.41309	-1.08417		C	-7.09788	0.191056	1.28825
C	5.25134	-2.28324	-0.297436		C	-5.31614	-1.21861	0.443109
C	5.90191	-0.026484	0.248892		C	-5.29162	1.14977	-0.007397
C	7.09828	-0.197021	-0.455002		C	-6.48632	1.30179	0.703095
C	6.44201	-2.45549	-1.00482		C	-6.50618	-1.06974	1.15751
H	4.52414	-3.08815	-0.246131		H	-4.84915	-2.19452	0.35233
H	5.68923	0.926516	0.727334		H	-4.81492	2.02016	-0.452143
H	7.80999	0.621566	-0.516071		H	-6.93267	2.28721	0.804113
H	6.6454	-3.40342	-1.49544		H	-6.97247	-1.93841	1.61444
H	8.29854	-1.54797	-1.63468		H	-8.02379	0.305879	1.84466
C	-4.60312	-1.13269	0.110908		C	4.36908	-1.41575	-0.141172
C	-6.91505	-2.45843	-0.792986		C	6.26728	0.148184	1.22714
C	-5.51613	-1.67583	1.02131		C	4.88967	-0.253968	-0.723444
C	-4.8601	-1.26286	-1.26176		C	4.81358	-1.78773	1.13743
C	-6.00504	-1.92215	-1.71091		C	5.75264	-1.01171	1.81791
C	-6.66753	-2.33304	0.575368		C	5.83507	0.52405	-0.046147
H	-5.32228	-1.59124	2.08787		H	4.55317	0.045689	-1.71271
H	-4.14964	-0.851999	-1.97309		H	4.41263	-2.68685	1.59706
H	-6.18975	-2.01717	-2.77756		H	6.08791	-1.31291	2.80647
H	-7.36438	-2.75094	1.29669		H	6.23165	1.42057	-0.514427
H	-7.80681	-2.97077	-1.14297		H	7.00146	0.750077	1.75501
O	-1.70698	1.8087	-0.902357		O	1.00721	1.10678	0.182543
C	-1.43683	3.08969	-1.48053		C	1.32908	2.24499	0.98341
H	-0.772021	2.98867	-2.34949		H	2.4004	2.22421	1.2363
H	-2.41054	3.43085	-1.84662		H	0.760656	2.22272	1.92447
C	-0.86036	4.09533	-0.501848		C	0.992503	3.49585	0.210725
C	-1.53711	4.38603	0.692977		C	1.98221	4.18823	-0.497916
H	-2.46646	3.86946	0.917439		H	3.00628	3.82378	-0.478603
C	-1.0243	5.32355	1.58997		C	1.66585	5.33912	-1.22514
H	-1.55914	5.53993	2.51053		H	2.4445	5.86832	-1.76726
C	0.172938	5.98952	1.3028		C	0.350102	5.80842	-1.25206
H	0.570432	6.72143	2.00003		H	0.102047	6.70417	-1.8144
C	0.85313	5.70876	0.116529		C	-0.324378	3.97557	0.178935
H	1.7847	6.21838	-0.112461		H	-1.09888	3.44242	0.724237
C	0.33867	4.76338	-0.7774		C	-0.645662	5.12314	-0.54855
H	0.875636	4.54397	-1.69737		H	-1.66967	5.48575	-0.563144

## Sheet: Supplementary Fig. 8
Equilibrium structure of c,c-[5.5.5.5]-6R-6- benzyloxyl -3,9-dioxa-1,7-diiminofenestrane (5c)					Equilibrium structure of c,c-[5.5.5.5]-6S-6- benzyloxyl -3,9-dioxa-1,7-diiminofenestrane (5c’)
C	2.16526	0.163287	-0.24278		C	2.18377	-0.019275	0.438163
C	0.939778	-0.697809	-0.433533		C	2.65011	-0.552714	-0.898233
C	-0.191783	0.103038	-1.0377		C	3.26876	0.528877	-1.72525
C	0.618566	1.05505	-1.95526		C	3.9737	1.34821	-0.60464
C	1.96239	1.32177	-1.25034		C	3.08547	1.22285	0.65742
H	-0.700272	0.677914	-0.248421		H	3.95577	0.146257	-2.48201
H	0.792765	0.526538	-2.89963		H	2.5013	1.13422	-2.22234
H	2.78415	1.49729	-1.95163		H	4.95149	0.901393	-0.39175
C	3.25529	-0.928422	-0.099668		H	3.66249	1.24181	1.58703
H	3.96865	-1.00614	-0.926365		C	2.01273	-1.34333	1.22051
C	2.28034	0.94074	1.05162		H	2.67148	-1.47427	2.0846
H	2.18974	-0.555142	2.5918		C	0.819858	0.620654	0.522253
C	2.91901	0.117617	2.12484		C	-0.265716	-0.395202	0.760984
H	3.38576	0.72241	2.90424		H	-1.11769	0.033163	1.30048
H	4.23385	-1.63811	1.72457		H	0.124655	-2.44084	1.45174
C	3.93629	-0.690671	1.26845		C	0.512058	-1.43132	1.60861
H	4.83957	-0.089077	1.11395		H	0.399389	-1.17814	2.6684
O	1.86146	2.51782	-0.403608		O	2.14034	2.34714	0.727057
O	2.49778	-2.18507	-0.06596		O	2.37394	-2.38631	0.259903
N	1.13762	-1.95518	-0.368815		N	2.80167	-1.81799	-0.953755
H	0.08924	1.98517	-2.1732		H	4.13082	2.39807	-0.864484
N	2.16619	2.20617	0.937191		N	0.814604	1.88099	0.724131
O	-1.12295	-0.612714	-1.81378		O	-0.692339	-1.02658	-0.442824
C	-2.03153	-1.44804	-1.07493		C	-1.53065	-0.214035	-1.27908
H	-1.46928	-2.17783	-0.480791		H	-1.04594	0.750814	-1.48204
H	-2.5741	-1.99242	-1.85358		H	-1.5864	-0.770478	-2.21924
C	-2.99434	-0.672135	-0.199139		C	-2.91532	0.008839	-0.705724
C	-3.0898	-0.939056	1.17223		C	-3.76781	-1.08332	-0.47976
H	-2.45362	-1.70242	1.61404		H	-3.42128	-2.08669	-0.713271
C	-3.99509	-0.237435	1.97576		C	-5.04685	-0.88955	0.042703
H	-4.05848	-0.457004	3.03774		H	-5.69785	-1.74298	0.210258
C	-4.80935	0.747366	1.41352		C	-5.49372	0.4023	0.344251
H	-5.51079	1.29624	2.03522		H	-6.49078	0.553371	0.747936
C	-3.81952	0.318134	-0.755083		C	-4.65347	1.49515	0.123534
H	-3.74911	0.534617	-1.8178		H	-4.99176	2.50023	0.358677
C	-4.71794	1.02513	0.04468		C	-3.36958	1.29678	-0.395864
H	-5.35051	1.7894	-0.398007		H	-2.71505	2.14958	-0.558978

## Sheet: Supplementary Fig. 9
Equilibrium structure of c,c,c-[5.5.5.5]-3,9-dioxa-2-aza-1-(2-propenyl)-7-iminofenestrane (9a)					Equilibrium structure of c,t,c-[5.5.5.5]-3,9-dioxa-2-aza-1-(2-propenyl)-7-iminofenestrane
C	0.780752	0.150824	-0.238942		C	0.601184	0.047241	-0.323224
C	1.7695	-1.34615	1.48556		C	-0.56709	1.47553	1.20718
C	2.23611	-1.83818	0.079419		C	0.131843	2.40434	0.16952
C	1.39985	-1.06558	-0.971496		C	0.899399	1.48408	-0.847296
H	2.55901	-1.37527	2.23935		H	-1.4915	1.90834	1.59916
H	0.929418	-1.94941	1.84777		H	0.091862	1.26205	2.05406
H	3.29317	-1.58699	-0.058796		H	-0.599621	3.02566	-0.355643
H	1.98415	-0.780817	-1.85627		H	0.677031	1.71031	-1.89174
C	1.13126	1.6041	-0.558159		C	0.479519	-1.42165	-0.882893
H	2.09329	1.73662	-1.07066		H	0.247237	-1.51383	-1.94783
H	-1.65165	1.88082	0.129167		H	1.53306	-1.87665	1.70491
C	-1.27449	1.42458	-0.791416		C	2.17094	-1.52831	0.889419
H	-2.10215	1.4078	-1.50718		H	3.2223	-1.68133	1.13882
H	-0.12965	3.28043	-1.16967		H	1.54217	-3.25382	-0.379399
C	-0.052486	2.19871	-1.31264		C	1.7509	-2.18362	-0.456648
H	0.093706	2.00954	-2.38179		H	2.54484	-2.03149	-1.19815
O	0.271715	-1.84844	-1.37623		O	2.31762	1.68651	-0.682556
O	1.26823	2.19918	0.778931		O	-0.647644	-1.98204	-0.158165
H	2.13074	-2.91832	-0.055222		H	0.85122	3.08198	0.635052
C	-0.769804	0.000834	-0.469257		C	-0.775314	0.213767	0.372219
N	-0.725232	-0.829634	-1.70641		N	-0.911913	-1.09173	1.00905
H	-1.57352	-1.38913	-1.80713		H	-1.89716	-1.30549	1.1805
C	-1.54076	-0.674588	0.693179		C	-1.91637	0.437214	-0.692624
H	-1.32348	-0.139824	1.62502		H	-1.88679	-0.377944	-1.4188
H	-1.15549	-1.69651	0.803721		H	-1.73913	1.36842	-1.23985
C	-3.03186	-0.729875	0.48865		C	-3.28263	0.486535	-0.062327
H	-3.38747	-1.27283	-0.389295		H	-3.51895	1.36512	0.538235
C	-3.93961	-0.186868	1.30532		C	-4.20664	-0.474229	-0.180592
H	-5.00448	-0.272037	1.10954		H	-5.17712	-0.39218	0.3005
H	-3.64724	0.35584	2.20162		H	-4.02556	-1.36722	-0.774904
C	1.33021	0.04961	1.15598		C	1.87999	-0.111183	0.501452
N	1.63096	1.16959	1.69512		N	2.8079	0.72946	0.221763

## Sheet: Supplementary Fig. 10
Equilibrium structure of c,c,c,c-[5.5.5.5]-3,9-dioxa-2,8-diaza-1,7-di(2-propenyl)fenestrane (9b)					Equilibrium structure of c,c,t,c-[5.5.5.5]-3,9-dioxa-2,8-diaza-1,7-di(2-propenyl)fenestrane (9b')					Equilibrium structure of t,c,t,c-[5.5.5.5]-3,9-dioxa-2,8-diaza-1,7-di(2-propenyl)fenestrane (9b'')
C	-3e-06	-0.753258	-2.6e-05		C	-0.099859	0.123577	0.589561		C	5e-06	1.4e-05	-0.290355
C	-1.26799	-0.14083	-2.04067		C	-0.901403	-1.77013	-0.703446		C	-1.3531	1.36012	1.28229
C	-0.453807	-1.40636	-2.36925		C	-0.448491	-2.32181	0.686314		C	-0.741198	2.37759	0.290156
C	0.502947	-1.61552	-1.1933		C	0.092493	-1.10855	1.51456		C	0.1846	1.5781	-0.703384
H	-2.27427	-0.171431	-2.47164		H	-1.74128	-2.33711	-1.1119		H	-2.32296	1.6803	1.675
H	-0.771168	0.74965	-2.44417		H	-0.100473	-1.81291	-1.43917		H	-0.678788	1.18126	2.12286
H	-1.11688	-2.2735	-2.43704		H	-1.28536	-2.80239	1.20178		H	-1.51985	2.92626	-0.245982
H	0.5839	-2.67237	-0.908934		H	-0.388443	-1.01428	2.49632		H	0.060112	1.85358	-1.75215
C	-0.502945	-1.61561	1.1932		C	-0.567469	1.56667	0.899103		C	-0.184598	-1.57807	-0.703381
H	-0.58393	-2.67243	0.908746		H	-1.27607	1.65443	1.72976		H	-0.060087	-1.85356	-1.75214
H	0.771032	0.74947	2.4442		H	1.28347	2.23632	-1.03628		H	0.678798	-1.18121	2.12288
C	1.26795	-0.140948	2.04067		C	1.58484	1.90437	-0.03826		C	1.35309	-1.3601	1.2823
H	2.2742	-0.171493	2.47169		H	2.6291	2.19097	0.120129		H	2.32295	-1.6803	1.675
H	-0.089508	-1.33052	3.31616		H	0.371095	3.52185	0.84898		H	0.113545	-3.11446	0.793133
C	0.453843	-1.40655	2.36913		C	0.642421	2.47665	1.02304		C	0.741139	-2.37758	0.290203
H	1.11697	-2.27366	2.43674		H	1.07678	2.3844	2.02328		H	1.51977	-2.92631	-0.245901
O	1.8234	-1.1315	-1.4504		O	1.5015	-1.2906	1.69563		O	1.5169	1.95155	-0.350723
O	-1.82338	-1.13158	1.45035		O	-1.26066	1.94447	-0.341179		O	-1.51692	-1.95147	-0.350754
H	0.089603	-1.33015	-3.31623		H	0.34318	-3.07051	0.598729		H	-0.113652	3.11453	0.793064
C	1.30271	-0.023844	0.499332		C	1.40349	0.376793	0.078355		C	1.42934	-0.149378	0.373594
N	2.31068	-0.962068	-0.079314		C	-1.26231	-0.326196	-0.334968		C	-1.42933	0.149397	0.373599
H	3.19914	-0.477653	-0.222019		N	-1.2532	0.779398	-1.2864		N	-1.74031	-1.17473	0.89383
C	-1.30272	-0.023819	-0.499324		H	-2.17511	0.888103	-1.71639		H	-2.7499	-1.28071	1.01497
N	-2.31068	-0.962067	0.079285		N	2.09731	-0.011377	1.33494		N	1.74033	1.17475	0.893826
H	-3.19914	-0.477656	0.222029		C	-2.64937	-0.354889	0.436042		H	2.74992	1.28074	1.01496
C	1.58367	1.42981	0.018531		H	-2.85372	0.632504	0.849715		C	-2.4641	0.459514	-0.813565
H	0.865126	2.10801	0.485514		H	-2.6002	-1.05596	1.27523		H	-2.40594	-0.345362	-1.54454
H	1.44931	1.4856	-1.06663		C	-3.79484	-0.733088	-0.465344		H	-2.20369	1.38218	-1.33157
C	2.96811	1.90772	0.376126		H	-3.85653	-1.77112	-0.790884		C	2.46411	-0.459518	-0.813571
H	3.17754	2.03742	1.43853		C	-4.72973	0.123739	-0.893954		H	2.40599	0.345363	-1.54454
C	3.93557	2.18058	-0.506503		H	-5.53583	-0.194652	-1.54887		H	2.20367	-1.38217	-1.33159
H	4.91364	2.53074	-0.188997		H	-4.72667	1.16845	-0.590092		C	-3.87847	0.569687	-0.312627
H	3.77573	2.0726	-1.57724		H	3.06303	-0.273916	1.12368		H	-4.13652	1.46414	0.255051
C	-1.58367	1.42982	-0.018441		C	1.92591	-0.393875	-1.16119		C	-4.8287	-0.352773	-0.510347
H	-0.86511	2.10803	-0.485385		H	1.26357	-0.167691	-2.00471		H	-5.83663	-0.222878	-0.126004
H	-1.44931	1.48554	1.06673		H	1.88274	-1.46905	-0.964264		H	-4.63024	-1.25964	-1.07745
C	-2.96809	1.90776	-0.376014		C	3.34308	-0.031486	-1.52277		C	3.87847	-0.569753	-0.312625
H	-3.1775	2.03757	-1.43841		H	3.50628	0.969338	-1.92178		H	4.13648	-1.46421	0.255064
C	-3.93558	2.18051	0.506625		C	4.395	-0.846672	-1.38333		C	4.82875	0.352658	-0.510352
H	-4.91364	2.5307	0.189137		H	5.39822	-0.535034	-1.65993		H	5.83667	0.222716	-0.126005
H	-3.77575	2.07243	1.57735		H	4.28417	-1.85955	-1.001		H	4.63033	1.25953	-1.07747

## Sheet: Supplementary Table 7
Equilibrium structure of c,c,c,c-[4.5.4.5]isoxazolidine					Equilibrium structure of (±)-c,c,c,c-[5.5.5.5]isoxazolidine 2a										Equilibrium structure of (±)-c,c,c,c-[5.5.5.6]isoxazolidine 2r										Equilibrium structure of c,c,c,c-[5.6.5.6]isoxazolidine 2s					Equilibrium structure of c,c,c,c-[5.7.5.7]isoxazolidine 2t
C	-0.110239	-1.37997	1.16738		C	-0.102179	1.31381	1.4774		C	-0.071072	0.759198	-0.161253		C	0.973156	1.10812	-0.716148		C	-0.023951	0.170598	0.099516		C	0.236136	1.56851	-1.06607		C	0.88607	1.48441	-0.964723
C	0	-1e-06	0.537163		C	-4.8e-05	7.3e-05	0.674813		C	1.02015	1.04899	0.891791		C	0.024095	0.170319	0.099629		C	1.1107	0.824772	0.941177		C	0.047144	0.338614	-0.156415		C	-0.114385	0.316461	-0.764776
C	-1.35552	-0.101131	-0.144727		C	1.31449	0.049019	-0.137606		C	1.08311	2.58113	1.03057		C	-1.1107	0.824514	0.941091		C	1.06275	2.35572	1.01804		C	-0.971947	0.5447	0.982753		C	-1.60153	0.686659	-0.496095
H	-1.37931	-0.043989	-1.24172		C	1.82602	1.49862	-0.015131		C	-0.447631	2.10275	-0.819529		C	-1.0628	2.35546	1.01793		C	-0.972924	1.10841	-0.716334		C	-0.940968	1.93242	1.64304		C	-2.10658	1.96834	-1.19822
C	1.35552	0.101132	-0.144725		C	1.23954	2.03097	1.30874		H	2.08855	2.9396	1.27516		C	0.662716	2.61474	-0.787755		H	0.289913	2.64778	1.7414		C	0.308322	2.90504	-0.314773		C	0.731821	2.72841	-0.07118
N	2.05619	-1.03419	0.495212		H	1.15708	-0.24833	-1.18694		C	0.560187	-0.324068	-1.06374		H	-1.08976	0.398366	1.9591		C	0.752927	-0.864719	-0.773875		H	-0.797991	-0.222802	1.75683		H	-1.79081	0.779695	0.580034
O	0.979268	-2.0769	0.554568		H	1.42682	2.07196	-0.859335		C	-1.41477	0.206429	0.365613		H	-0.290135	2.64757	1.74144		C	-1.02935	-0.68397	0.930701		H	-0.057118	1.9852	2.29382		H	-1.74767	2.00747	-2.23394
H	-0.072084	-1.47216	2.25841		H	2.91491	1.5681	-0.057395		H	-2.43021	-1.67334	-0.191586		H	-2.01382	2.7286	1.4155		H	-1.42639	-2.84716	0.900831		H	-1.81219	2.03432	2.30093		H	0.504354	2.44454	0.964622
C	0.110237	1.37996	1.16738		H	1.12582	3.11925	1.32579		C	-1.42453	-1.29014	-0.00703		H	1.3799	3.11782	-0.12818		C	-0.593673	-2.1485	0.768954		H	1.23438	2.95002	0.271413		C	0.564903	-0.358135	0.461879
H	0.072081	1.47215	2.25841		H	1.88653	1.75117	2.1473		H	-1.00881	-1.85209	0.836872		C	1.02941	-0.684161	0.931002		H	0.163581	-2.38922	1.52241		C	1.50852	0.057107	0.263532		N	2.0071	-0.271339	0.156219
H	1.37931	0.043995	-1.24172		C	-1.31462	-0.049033	-0.13756		H	-1.05769	-1.21317	-2.15287		N	2.31912	-0.439907	0.249674		H	-0.770675	-2.25092	-1.39702		N	2.29476	0.409863	-0.945592		O	2.16566	0.861205	-0.766312
C	1.50487	1.53236	0.481998		N	-2.14668	0.969362	0.550587		C	-0.497448	-1.41714	-1.23392		O	2.24455	0.978662	-0.066666		C	0.020281	-2.19935	-0.642189		O	1.43881	1.26737	-1.78473		H	0.898055	1.81862	-2.00898
H	1.55251	2.33564	-0.256466		O	-1.16217	2.02736	0.832258		H	-0.045587	-2.4087	-1.33421		H	1.06429	0.688552	-1.72845		H	0.696642	-3.04525	-0.79686		H	-0.557777	1.61477	-1.81974		C	-0.238628	-0.534855	-2.08031
H	2.33494	1.62597	1.18494		H	-0.375581	1.14497	2.52789		H	0.922152	0.081584	-2.01805		C	-0.752626	-0.865098	-0.773783		H	0.884807	-0.525128	-1.81038		C	-0.624626	-0.80715	-0.942732		H	0.022679	0.121554	-2.91949
N	-2.05619	1.03419	0.495216		C	0.102113	-1.31349	1.47769		O	1.6822	-0.790091	-0.304568		H	-0.884316	-0.525628	-1.81035		O	2.02668	-0.985732	-0.143961		H	-0.347334	-0.755289	-2.00159		H	0.329447	0.301481	1.31751
O	-0.979269	2.07689	0.554577		H	0.375453	-1.14442	2.52816		H	-0.487501	2.03854	-1.91535		H	1.07468	-0.353708	1.98163		H	-1.06404	0.6888	-1.72862		H	1.77337	0.732356	1.09496		N	-2.24031	-0.577792	-0.9256
C	3.11769	-1.64611	-0.309392		H	-1.1572	0.247993	-1.18699		O	-1.76322	2.36916	-0.322817		C	0.5937	-2.14871	0.769418		O	-2.24435	0.979006	-0.066889		N	-2.27525	0.323935	0.315404		O	-1.64981	-0.801255	-2.24358
H	2.76078	-1.87911	-1.32578		C	-1.82623	-1.49858	-0.014697		H	0.421168	2.88482	1.84879		H	-0.163675	-2.38928	1.5228		H	1.08962	0.398586	1.95917		O	-2.02296	-0.489344	-0.884727		C	0.571787	-1.82575	-2.25666
H	3.37282	-2.59181	0.178841		H	-1.42726	-2.07209	-0.858894		C	0.562302	3.1367	-0.312781		H	1.42637	-2.84737	0.901526		H	-1.07468	-0.353646	1.98137		C	-0.31994	-2.21136	-0.405074		H	1.63369	-1.58723	-2.125
C	-3.11768	1.64611	-0.309385		H	-2.91514	-1.56797	-0.0567		H	1.38097	3.20043	-1.03748		N	-2.34627	0.381777	0.245562		N	2.34639	0.382072	0.24581		H	-0.770147	-2.94903	-1.07849		C	2.83138	0.000805	1.33228
H	-2.76078	1.87911	-1.32577		N	2.14663	-0.969156	0.550828		H	0.117059	4.1325	-0.225822		O	-2.0265	-0.986052	-0.144081		N	-2.31902	-0.439583	0.24935		H	-0.800907	-2.34484	0.572017		H	2.59273	-0.799901	2.04596
H	-3.37282	2.5918	0.178853		O	1.16216	-2.02713	0.832735		H	0.808221	0.548528	1.85064		C	-0.020029	-2.19973	-0.641815		C	-3.4834	-0.59861	1.1164		C	3.52411	1.1778	-0.686768		H	2.55248	0.954888	1.81054
C	4.3281	-0.736963	-0.371082		C	-1.23954	-2.03078	1.30914		H	-1.52322	0.363706	1.45101		H	0.771042	-2.25144	-1.39651		H	-3.43889	0.10979	1.96068		H	3.35622	1.99733	0.032268		C	-3.68803	-0.626035	-1.13322
C	6.59263	0.930384	-0.478691		H	-1.8865	-1.75104	2.14775		N	2.22063	0.452739	0.261213		H	-0.69641	-3.04561	-0.796462		H	-3.40583	-1.61087	1.53301		H	3.79423	1.632	-1.64435		H	-3.88112	-1.60415	-1.58788
C	4.77053	-0.211307	-1.59115		H	-1.12569	-3.11905	1.32621		N	-2.40269	1.04284	-0.360572		C	3.4835	-0.598934	1.11677		C	3.51212	0.271465	1.12023		C	-3.24008	-0.398254	1.1423		H	-4.04219	0.129671	-1.84964
C	5.03492	-0.415679	0.798311		C	-3.15049	1.63085	-0.292138		C	-3.68213	1.24371	0.330925		H	3.40599	-1.61125	1.53325		H	3.62536	1.25184	1.59829		H	-3.29625	0.165423	2.08433		C	4.32135	-0.016069	1.04994
C	6.15728	0.41182	0.746073		H	-2.71622	1.93078	-1.26048		H	-4.14465	2.11412	-0.145093		H	3.43891	0.109391	1.9611		H	3.32839	-0.466558	1.91904		H	-2.88484	-1.41197	1.39056		C	7.10489	-0.095503	0.638336
C	5.8973	0.615979	-1.64773		H	-3.42965	2.5459	0.239741		H	-3.52083	1.49423	1.39274		C	-3.51211	0.27124	1.11976		C	-4.80033	-0.450799	0.380934		C	4.65736	0.294713	-0.202555		C	4.8827	-0.934071	0.1521
H	4.23346	-0.453773	-2.50486		C	3.15049	-1.63082	-0.291724		C	3.24974	0.047232	1.21382		H	-3.62531	1.25157	1.59795		C	-5.03694	-1.14259	-0.815448		C	6.79471	-1.31889	0.664426		C	5.17018	0.864059	1.73182
H	4.69565	-0.816063	1.74953		H	2.71625	-1.93103	-1.25999		H	3.4826	0.948982	1.79497		H	-3.32862	-0.466874	1.91855		H	-4.24478	-1.7522	-1.23998		C	5.26098	0.515958	1.04103		C	6.55343	0.824792	1.53246
H	6.6954	0.650055	1.65932		H	3.42969	-2.54572	0.240398		H	2.85467	-0.70497	1.91704		C	4.80037	-0.450896	0.381257		C	-6.26717	-1.03647	-1.46576		C	5.14009	-0.746681	-1.01069		C	6.26309	-0.972552	-0.053214
H	6.22841	1.01277	-2.60326		C	-4.37547	0.766948	-0.51001		C	-4.5956	0.041812	0.206907		C	7.2821	-0.237633	-0.927492		H	-6.43485	-1.57603	-2.3939		C	6.19843	-1.54781	-0.581304		H	4.22733	-1.60369	-0.395545
H	7.46794	1.5723	-0.519483		C	-6.67942	-0.799512	-0.910983		C	-5.03847	-0.643107	1.3447		C	5.03805	-1.14504	-0.81356		C	-7.28238	-0.238314	-0.927386		C	6.32466	-0.283621	1.47423		H	4.74696	1.59064	2.4218
C	-4.3281	0.736965	-0.371079		C	-5.16322	0.362802	0.579225		H	-4.70653	-0.318272	2.3278		C	5.81774	0.352738	0.907559		H	-8.23977	-0.156113	-1.43402		H	4.89928	1.32136	1.67587		H	7.19604	1.51718	2.06926
C	-6.59263	-0.930381	-0.478694		C	-4.75989	0.378815	-1.79898		C	-5.90232	-1.73784	1.23091		C	7.05334	0.45847	0.260997		C	-5.81893	0.350138	0.909013		H	4.67323	-0.927812	-1.97471		H	6.68258	-1.68647	-0.756826
C	-5.03492	0.415671	0.798314		C	-5.90549	-0.398534	-2.00147		H	-6.23663	-2.25711	2.12464		C	6.26813	-1.03854	-1.4641		H	-5.64347	0.901902	1.82939		H	6.56173	-2.34932	-1.21846		H	8.17869	-0.125768	0.476751
C	-4.77054	0.211317	-1.59115		C	-6.30426	-0.415631	0.381708		C	-6.33083	-2.16171	-0.02831		H	4.24684	-1.75683	-1.23674		C	-7.05467	0.455463	0.262673		H	6.78205	-0.096581	2.44172		C	-4.43696	-0.506211	0.179298
C	-5.8973	-0.615967	-1.64773		H	-4.86971	0.65689	1.58299		H	-7.00082	-3.01173	-0.120204		H	5.64143	0.906283	1.8267		H	-7.83326	1.08403	0.685815		H	7.62005	-1.94164	0.997397		C	-5.86363	-0.319272	2.60064
C	-6.15728	-0.411827	0.746073		H	-4.15988	0.686959	-2.65176		C	-5.03612	-0.389228	-1.05419		H	7.83098	1.08915	0.682743		C	4.78487	-0.074994	0.373502		C	-4.62551	-0.476346	0.529894		C	-5.3899	0.501814	0.37281
H	-4.69564	0.816048	1.74954		H	-6.18924	-0.689938	-3.00882		H	-4.69394	0.134602	-1.94228		H	6.43665	-1.57997	-2.39099		C	5.16431	0.642177	-0.770045		C	-7.24398	-0.611409	-0.492396		C	-4.21096	-1.42481	1.21635
H	-4.23346	0.45379	-2.50485		H	-6.90395	-0.720784	1.23473		C	-5.89455	-1.48293	-1.17199		H	8.2394	-0.155148	-1.43428		H	4.50936	1.42176	-1.14775		C	-5.40862	-1.62102	0.720527		C	-4.91521	-1.33154	2.41765
H	-6.22842	-1.01275	-2.60326		H	-7.56893	-1.40371	-1.0646		H	-6.2269	-1.80493	-2.15496		C	-4.78492	-0.074934	0.372932		C	6.35858	0.347762	-1.4293		C	-5.16632	0.599857	-0.186342		C	-6.10164	0.595719	1.5734
H	-6.6954	-0.650068	1.65932		C	4.37549	-0.766985	-0.509801		C	4.51035	-0.469644	0.550034		C	-7.19552	-0.66629	-0.952605		H	6.63767	0.90985	-2.31634		C	-6.46485	0.532324	-0.694626		H	-5.58308	1.21674	-0.42322
H	-7.46794	-1.5723	-0.519489		C	6.67959	0.799179	-0.911119		C	5.11322	0.239527	-0.498489		C	-5.16191	0.639201	-0.773308		C	7.19503	-0.667345	-0.952379		C	-6.71104	-1.68989	0.217127		H	-3.47933	-2.21474	1.0739
C	-1.50488	-1.53236	0.481988		C	4.76007	-0.379351	-1.79888		H	4.63842	1.14385	-0.867386		C	-5.62708	-1.08894	0.842393		H	8.1246	-0.89602	-1.46583		H	-4.99588	-2.46938	1.26182		H	-4.72931	-2.05197	3.20938
H	-1.55251	-2.33564	-0.25648		C	5.16315	-0.362477	0.579356		C	6.29788	-0.218787	-1.0767		C	-6.82723	-1.38327	0.187437		C	6.82431	-1.38734	0.184965		H	-4.55415	1.47964	-0.357117		H	-6.83889	1.38294	1.70343
H	-2.33494	-1.62598	1.18493		C	6.30426	0.415816	0.381668		H	6.75166	0.339488	-1.89101		C	-6.3564	0.345255	-1.43238		H	7.46262	-2.18257	0.55984		H	-6.86837	1.3724	-1.25334		H	-6.41406	-0.248548	3.53439
					C	5.90574	0.39785	-2.00153		C	6.9005	-1.39302	-0.612536		H	-4.50485	1.41593	-1.1532		C	5.62439	-1.09248	0.840109		H	-7.30304	-2.58757	0.372473		H	1.71761	3.20696	-0.051395
					H	4.16012	-0.687774	-2.6516		H	7.82248	-1.74935	-1.06314		H	-5.33997	-1.65861	1.72291		H	5.33536	-1.66445	1.71851		H	-8.25351	-0.663322	-0.890168		C	0.152737	-1.77572	0.90164
					H	4.86953	-0.656136	1.58322		C	6.30589	-2.10632	0.430142		H	-7.46759	-2.17577	0.564558		H	2.01366	2.72888	1.41585		H	0.362287	3.71804	-1.04729		H	-0.941575	-1.79835	0.931335
					H	6.90387	0.721243	1.23465		H	6.76099	-3.02354	0.793358		H	-6.63356	0.904926	-2.32155		C	0.758326	2.98147	-0.345069		C	-0.898017	3.07313	0.618894		H	0.493871	-1.90746	1.93744
					H	6.18961	0.688873	-3.00896		C	5.11637	-1.64636	1.00397		H	-8.12525	-0.8946	-1.46594		H	0.850209	4.07225	-0.292058		H	-1.82628	3.07184	0.035454		H	-3.19708	1.90869	-1.26051
					H	7.56916	1.40326	-1.06489		H	4.65163	-2.21253	1.80759		H	0.858633	2.9808	-1.80078		H	1.49779	2.63287	-1.07525		H	-0.845091	4.03777	1.13651		H	0.439934	-2.11675	-3.30644
															C	-0.758111	2.98121	-0.345128		C	-0.662421	2.61502	-0.787975		C	1.19271	-2.42363	-0.26534		C	-1.76466	3.27581	-0.46238
															H	-1.49745	2.63264	-1.07546		H	-1.37973	3.11817	-0.128588		H	1.67956	-2.32538	-1.2432		H	-2.02755	3.16559	0.600055
															H	-0.849996	4.07198	-0.292115		H	-0.858095	2.98103	-1.80106		H	1.40206	-3.43675	0.096511		H	-2.41216	4.07189	-0.851352
																									C	1.78318	-1.39184	0.701791		C	-0.307167	3.73663	-0.580359
																									H	1.34473	-1.53283	1.70007		H	-0.086864	3.97477	-1.63149
																									H	2.86157	-1.5324	0.813658		H	-0.188498	4.67587	-0.025904
																														C	0.167667	-3.01422	-1.37266
																														H	0.559608	-3.92924	-1.83537
																														H	-0.925025	-3.10674	-1.3816
																														C	0.678877	-2.95221	0.070369
																														H	1.77498	-2.9279	0.063674
																														H	0.390255	-3.87783	0.586236

## Sheet: Supplementary Table 8
Equilibrium structure of c,c,c,c-[4.5.4.5]isoxazoline					Equilibrium structure of (±)-c,c-[5.5.5.5]isoxazoline (5a)										Equilibrium structure of c,c,c,c-[5.5.5.6]isoxazoline 5d					Equilibrium structure of c,c,c,c-[5.6.5.6]isoxazoline 5e					Equilibrium structure of c,c,c,c-[5.7.5.7]isoxazoline
C	0	0	0.397341		C	0	0	0.274712		C	0	0	0.274548		C	0.18329	-0.044459	0.280803		C	-1.8e-05	1.1e-05	0.333689		C	-1e-05	4e-06	0.266336
C	0.932415	0.863948	-0.349412		C	1.29008	-0.040448	-0.514659		C	1.29015	0.040476	-0.514659		C	-0.234552	1.24687	-0.395952		C	-0.394134	1.22538	-0.471677		C	0.634737	-1.0851	-0.597681
C	0	2.06679	-0.329447		C	1.76207	1.33768	-0.854513		C	1.76208	-1.33765	-0.85464		C	-1.54041	1.38896	-1.12362		C	-1.62069	1.24303	-1.33623		C	1.80592	-0.887606	-1.51273
C	-0.906375	1.24579	0.674121		C	1.30938	2.0983	0.425545		C	0	-1.41931	0.890821		C	-0.984909	-0.716893	1.03599		C	-1.21849	-0.562576	1.11697		C	0.948406	0.881502	1.118
H	0.430777	2.99649	0.051737		C	0	1.41935	0.890913		H	2.83708	-1.38751	-1.03659		H	-1.85332	2.43489	-1.05354		H	-1.96858	2.27745	-1.41133		H	1.81544	-1.7111	-2.23332
H	-1.04634	1.67974	1.66511		H	2.83707	1.38747	-1.0365		C	0	1.41931	0.890821		H	-1.40259	1.17152	-2.19051		H	-1.37412	0.91568	-2.35455		H	0.450786	1.06504	2.08305
C	0.906375	-1.24579	0.674121		H	1.23853	1.72539	-1.73666		C	-1.29015	-0.040476	-0.514659		H	-0.732646	-0.930318	2.08225		H	-1.03768	-0.560439	2.19847		C	-0.9484	-0.881557	1.11797
H	1.04634	-1.67974	1.66511		H	2.0679	1.97673	1.20764		H	-2.83708	1.38751	-1.03659		C	1.52971	0.401933	0.915056		C	1.21849	0.562511	1.11698		H	-0.450787	-1.0651	2.08302
C	-0.932415	-0.863948	-0.349412		H	-0.149081	1.47494	1.97405		C	-1.76208	1.33765	-0.85464		H	1.58016	0.301097	2.00342		H	1.03766	0.560379	2.19848		C	-0.634756	1.08517	-0.597601
H	0.514401	-2.25597	-1.2755		C	0	-1.41935	0.890913		H	-1.23858	1.7252	-1.73688		C	0.610771	-1.18228	-0.624884		C	0.394096	-1.22529	-0.471795		H	-1.81549	1.71134	-2.23314
C	0	-2.06679	-0.329447		H	0.149081	-1.47494	1.97405		H	-2.0678	1.97693	1.20745		H	2.06161	-0.267833	-1.92079		H	1.37399	-0.915115	-2.35462		C	-1.80595	0.88776	-1.51266
H	-0.430777	-2.99649	0.051737		C	-1.29008	0.040448	-0.514659		C	-1.30929	2.09836	0.42532		C	2.0156	-0.993525	-1.10021		C	1.6206	-1.24281	-1.33642		H	-1.67029	-0.04552	-2.07536
O	-2.20171	0.834783	0.17037		H	-1.23853	-1.72539	-1.73666		H	-1.15652	3.16841	0.264404		H	2.48253	-1.92377	-1.42822		H	1.96837	-2.27724	-1.41186		O	0.995777	2.15679	0.42461
O	2.20171	-0.834783	0.17037		C	-1.76207	-1.33768	-0.854513		N	1.92022	1.14866	-0.471096		H	3.51354	0.238463	0.00165		O	-1.312	-1.96176	0.705057		O	-0.995715	-2.15682	0.424538
N	2.14577	0.484551	-0.423986		H	-2.83707	-1.38747	-1.0365		N	-1.92022	-1.14866	-0.471096		C	2.64884	-0.401472	0.19486		O	1.31211	1.96169	0.705074		N	0.05997	-2.22706	-0.496021
H	-0.514401	2.25597	-1.2755		H	-1.1567	-3.16838	0.264737		H	0.148814	1.47483	1.97401		H	2.97199	-1.22264	0.84416		N	0.304413	2.2676	-0.219337		N	-0.059943	2.22711	-0.495912
N	-2.14577	-0.484551	-0.423986		C	-1.30938	-2.0983	0.425545		O	1.15355	2.07788	0.265074		O	-1.15137	-2.01535	0.363168		N	-0.304359	-2.26756	-0.219447		C	2.37692	0.407222	1.39571
					H	-2.0679	-1.97673	1.20764		H	-0.148814	-1.47483	1.97401		O	1.63394	1.82144	0.618511		C	-2.54023	0.136786	0.781756		H	2.32168	-0.571522	1.893
					O	-1.15341	2.07789	0.264832		O	-1.15355	-2.07788	0.265074		N	0.548606	2.23427	-0.170062		H	-2.56211	1.11135	1.28869		H	2.79657	1.09985	2.1347
					O	1.15341	-2.07789	0.264832		H	1.23858	-1.7252	-1.73688		N	-0.08296	-2.24865	-0.524683		H	-3.35846	-0.460518	1.19712		C	-3.15454	0.842229	-0.763425
					N	1.92003	-1.14872	-0.471398		C	1.30929	-2.09836	0.42532		C	-2.30583	0.048043	0.927753		C	-2.71397	0.314687	-0.734421		H	-3.28065	1.78388	-0.213046
					H	1.1567	3.16838	0.264737		H	2.0678	-1.97693	1.20745		H	-2.24686	0.942436	1.56311		H	-2.66945	-0.673254	-1.20481		H	1.67027	0.045745	-2.07532
					N	-1.92003	1.14872	-0.471398		H	1.15652	-3.16841	0.264404		H	-3.10533	-0.581059	1.33263		H	-3.70471	0.722709	-0.956913		H	-3.9538	0.810037	-1.51418
															C	-2.6111	0.432169	-0.528291		C	2.714	-0.314734	-0.734398		C	3.15451	-0.842198	-0.763499
															H	-2.65995	-0.487946	-1.11933		H	2.66972	0.673263	-1.20469		H	3.95378	-0.80995	-1.51425
															H	-3.59767	0.900994	-0.594095		H	3.70469	-0.722922	-0.956838		H	3.28059	-1.78391	-0.213218
																				C	2.54018	-0.136948	0.781785		C	3.33469	0.346891	0.190631
																				H	3.35846	0.460236	1.19724		H	4.35704	0.308155	0.586054
																				H	2.56193	-1.11156	1.28864		H	3.25641	1.28741	-0.367495
																									C	-3.33468	-0.346961	0.190582
																									H	-3.25634	-1.28743	-0.367629
																									H	-4.35705	-0.308323	0.585981
																									C	-2.37694	-0.407346	1.39568
																									H	-2.79657	-1.10004	2.13462
																									H	-2.32174	0.571364	1.89304

## Sheet: Supplementary Table 10
SM					TS1					IM					TS2					TM
C	-1.90278	-1.85282	0.483579		C	1.48511	-0.796101	0.584574		C	2.22113	-0.602757	-0.360456		C	-0.118222	-0.274337	0.519219		C	0	0	0.274548
H	-2.42967	-2.34714	1.30163		C	2.44272	-1.65491	0.263513		C	1.33761	0.491113	-0.003917		C	-1.29891	0.183242	1.0866		C	1.29015	0.040476	-0.514659
C	-0.648448	-1.50792	0.655664		H	2.40353	-2.67337	0.647314		C	2.03663	1.60443	0.269868		H	-1.3843	0.755388	2.00253		C	1.76208	-1.33765	-0.85464
C	0.602722	-1.157	0.827763		C	0.304689	-0.408929	1.10798		C	3.53066	1.35137	0.115173		C	1.32049	-0.604936	0.900662		C	0	-1.41931	0.890821
H	1.38709	-1.86453	0.554057		H	0.295575	0.106865	2.06759		C	3.65804	-0.156076	-0.303311		H	1.41439	-0.97111	1.93031		H	2.83708	-1.38751	-1.03659
C	-2.6981	-1.56933	-0.772719		C	3.59323	-1.272	-0.641621		H	1.63697	2.57196	0.556186		C	-2.49907	-0.519501	0.470667		C	0	1.41931	0.890821
H	-3.31949	-2.43794	-1.02151		H	3.4156	-1.67342	-1.64832		H	4.0663	1.55822	1.05018		H	-3.31182	0.165481	0.218372		C	-1.29015	-0.040476	-0.514659
H	-2.02254	-1.39579	-1.61523		H	4.53185	-1.71572	-0.293817		H	3.96573	2.0184	-0.639793		H	-2.89627	-1.23861	1.20279		H	-2.83708	1.38751	-1.03659
C	-3.64806	-0.348603	-0.625644		C	-1.03229	-0.717054	0.479563		H	4.23007	-0.737385	0.426337		C	2.33727	0.507837	0.622207		C	-1.76208	1.33765	-0.85464
H	-4.34494	-0.509329	0.206101		H	-0.898309	-1.0373	-0.557733		H	4.15336	-0.274021	-1.2717		H	2.29641	1.24185	1.43606		H	-1.23858	1.7252	-1.73688
H	-4.25578	-0.241017	-1.53195		H	-1.47278	-1.56918	1.01925		N	1.62727	-1.70312	-0.648114		H	3.34856	0.091262	0.589691		H	-2.0678	1.97693	1.20745
C	-2.91124	0.89874	-0.390879		C	3.71281	0.272942	-0.693394		O	0.222756	-1.46798	-0.521272		C	-1.93185	-1.27927	-0.770151		C	-1.30929	2.09836	0.42532
N	-2.14983	1.75388	-0.181371		H	4.4711	0.617474	0.020168		C	-0.039571	-0.086714	-0.077211		H	-2.36904	-2.26914	-0.91658		H	-1.15652	3.16841	0.264404
O	-1.36931	2.67345	0.038094		H	4.00434	0.627753	-1.68679		H	-0.652133	0.382727	-0.857824		H	-2.09985	-0.695034	-1.68259		N	1.92022	1.14866	-0.471096
C	1.04602	0.178707	1.38593		C	2.40236	0.835139	-0.304092		C	-0.800899	-0.126339	1.25081		C	-0.466452	-1.32506	-0.449491		N	-1.92022	-1.14866	-0.471096
H	1.69616	0.008187	2.25304		N	1.67511	1.79052	-0.210244		H	-0.940995	0.900226	1.60982		N	0.468364	-2.15422	-0.72139		H	0.148814	1.47483	1.97401
H	0.179261	0.751176	1.72691		O	0.572845	2.15457	0.227935		H	-0.190446	-0.656887	1.98918		O	1.62954	-1.73064	0.004768		O	1.15355	2.07788	0.265074
C	1.80357	1.0568	0.358017		C	-2.02435	0.467951	0.542514		C	-2.1658	-0.840788	1.14716		C	1.9724	1.193	-0.714907		H	-0.148814	-1.47483	1.97401
H	2.06859	2.01046	0.829883		H	-1.61608	1.31066	-0.024292		H	-2.0154	-1.85144	0.751142		H	2.50833	2.13759	-0.850415		O	-1.15355	-2.07788	0.265074
H	1.1384	1.29874	-0.478228		H	-2.12707	0.811212	1.57956		H	-2.59778	-0.947527	2.14931		H	2.20789	0.533415	-1.55607		H	1.23858	-1.7252	-1.73688
C	3.02598	0.431826	-0.16187		C	-3.35203	0.116698	0.026892		C	-3.13149	-0.1329	0.296916		C	0.520146	1.42729	-0.625865		C	1.30929	-2.09836	0.42532
N	3.9864	-0.09053	-0.562114		N	-4.38524	-0.201829	-0.40491		N	-3.88867	0.452811	-0.365955		N	-0.397026	2.20889	-0.516624		H	2.0678	-1.97693	1.20745
O	4.99794	-0.635785	-0.985513		O	-5.47664	-0.528105	-0.854486		O	-4.68573	1.06546	-1.06305		O	-1.5331	2.23272	0.002523		H	1.15652	-3.16841	0.264404

## Sheet: Fig. 4a
SME					SMZ					TSE,endo					TSE,exo					TSZ,endo					TSZ,exo					IMtrans					IMcis
C	-3.59632	0.564947	0.435171		C	3.9344	-0.397566	0.210014		C	-0.662669	0.728068	-0.659435		C	-0.593879	0.43561	-0.744476		C	0.316273	-0.857342	-0.428382		C	-0.165079	-1.13355	-0.214647		H	1.4596	-1.23648	1.44914		H	1.96244	1.32167	-0.992326
H	-3.64697	1.1351	1.36475		H	4.25461	-1.17915	0.901817		H	-0.705755	0.509361	-1.72326		H	-0.190975	0.011786	-1.66044		H	0.310905	-1.08196	-1.49758		H	-0.21288	-1.74544	-1.11724		C	1.66013	-1.20288	0.372594		C	1.92438	0.936391	0.032651
C	-2.61606	-0.294221	0.288559		C	2.73326	0.109088	0.358682		C	-1.95906	0.770449	0.104853		C	-2.04694	0.194245	-0.438857		C	1.63377	-1.21313	0.247171		C	0.935832	-1.54987	0.744786		C	0.366345	-0.790677	-0.351185		C	0.461807	0.605142	0.374297
C	-1.63841	-1.15571	0.133872		C	1.53393	0.622028	0.500723		H	-1.79068	1.13701	1.12064		H	-2.36248	0.792318	0.419753		H	1.4976	-1.16506	1.33084		H	0.824761	-0.989874	1.67677		C	0.468921	0.710742	-0.402656		C	0.327291	-0.830162	-0.061907
H	-1.78987	-2.18427	0.469086		H	1.41003	1.49073	1.15093		H	-2.69437	1.43116	-0.370158		H	-2.69279	0.458495	-1.28499		H	1.92716	-2.23439	-0.02634		H	0.857314	-2.62139	0.966964		C	1.71096	1.14281	-0.174036		C	1.5119	-1.42375	-0.221449
C	-4.68033	0.832755	-0.583092		C	4.93031	0.017697	-0.848486		N	0.455242	1.40264	-0.328323		N	0.133992	1.48161	-0.309062		N	-0.888299	-1.11509	0.153758		N	-1.39485	-0.73647	0.203142		C	2.64633	-0.033339	0.061769		C	2.6383	-0.450917	0.095272
H	-4.54785	0.217893	-1.47677		H	4.52366	0.803704	-1.48987		O	1.537	1.00589	-0.936362		O	1.42309	1.34445	-0.435684		O	-1.12727	-0.582658	1.30862		O	-1.46908	0.220638	1.07089		H	2.04282	-2.1796	0.061636		H	2.37296	1.67937	0.699053
H	-5.66941	0.6199	-0.159583		H	5.85337	0.390472	-0.387619		C	0.668895	1.98483	1.00138		C	-0.284353	2.34389	0.800224		C	-2.06221	-1.53252	-0.624596		C	-2.56009	-0.866622	-0.679339		H	0.301225	-1.227	-1.36764		H	0.253883	0.719806	1.45656
C	-0.285973	-0.833729	-0.465028		C	0.27858	0.098071	-0.16154		H	0.8422	1.19237	1.73944		H	-0.146563	1.81827	1.75385		H	-2.43592	-2.47488	-0.212216		H	-3.43805	-1.03486	-0.052785		H	2.03499	2.17839	-0.130087		H	1.68263	-2.44155	-0.559908
H	-0.096907	-1.49738	-1.31932		H	-0.19366	0.904373	-0.734596		H	1.55981	2.60761	0.927873		H	0.364084	3.21921	0.777749		H	-2.8461	-0.778201	-0.53507		H	-2.70442	0.065296	-1.23908		H	3.34774	0.14903	0.884494		H	3.46699	-0.524879	-0.618791
H	-0.284482	0.190626	-0.851662		H	0.535441	-0.706427	-0.858378		H	-0.184224	2.59585	1.30214		H	-1.32492	2.65313	0.688912		H	-1.79083	-1.68344	-1.67209		H	-2.42849	-1.70521	-1.36614		H	3.25849	-0.24852	-0.826508		H	3.06809	-0.636578	1.09075
C	0.864939	-1.00796	0.562704		C	-0.751815	-0.415463	0.881006		C	-0.10202	-1.17147	-0.182888		C	0.203267	-1.04535	0.428242		C	0.581338	1.05618	-0.070455		C	0.757395	0.576241	-0.595182		N	-0.914962	-0.947827	0.354808		N	-0.612461	1.22928	-0.416574
H	0.817494	-2.02617	0.968777		H	-0.964244	0.394472	1.58975		C	-1.30356	-1.62331	0.156736		C	-0.902362	-1.76511	0.56682		C	1.90966	1.13363	-0.186925		C	2.02108	0.134852	-0.602354		O	-1.74835	0.068303	-0.337901		O	-1.70644	0.248038	-0.226036
H	0.691929	-0.339149	1.41164		H	-0.318194	-1.2528	1.43765		H	-1.47685	-2.68431	0.33871		H	-0.894477	-2.71603	1.10011		H	2.43147	2.08616	-0.254275		H	2.83078	0.684208	-1.07897		C	-0.929553	1.26107	-0.460968		C	-1.1181	-1.06251	-0.412604
C	2.23063	-0.82831	-0.030356		C	-2.03806	-0.851211	0.263997		C	1.23155	-1.30502	-0.42568		C	1.52979	-0.778504	0.579765		C	-0.542957	1.66226	0.412185		C	-0.081827	1.63716	-0.485765		H	-1.17696	1.67219	-1.44827		C	-1.13297	2.47153	0.131947
H	2.73456	-1.66627	-0.501336		H	-2.27668	-1.8929	0.08701		H	1.55373	-1.44406	-1.45519		H	1.86883	-0.270082	1.4798		H	-0.500791	2.07161	1.41848		H	-0.991365	1.67336	-1.08133		C	-1.59847	-2.20748	0.109551		H	-0.347202	3.22807	0.041655
N	2.92165	0.283177	-0.088679		N	-2.93426	0.029111	-0.107103		C	-2.49114	-0.68537	0.170924		C	-2.19052	-1.31091	-0.087405		C	2.66554	-0.171499	-0.207932		C	2.26551	-1.20098	0.055675		H	-1.71659	-2.42211	-0.965334		H	-1.43052	2.37519	1.18911
O	4.08769	0.36735	-0.622737		O	-2.79667	1.29938	0.022728		H	-3.12487	-0.833458	1.05393		H	-3.06088	-1.48203	0.557517		H	3.53032	-0.138606	0.465763		H	3.08936	-1.14444	0.778011		H	-2.58318	-2.18022	0.581542		H	-1.99526	2.79109	-0.457512
C	2.435	1.56915	0.463263		C	-4.21324	-0.396697	-0.715663		H	-3.13141	-0.896798	-0.69853		H	-2.36925	-1.8989	-0.999771		H	3.06241	-0.399892	-1.20912		H	2.55395	-1.96785	-0.679915		H	-1.00773	-3.00135	0.577532		H	-1.2043	-1.34312	-1.47321
H	2.46929	2.29188	-0.35269		H	-4.27731	0.063951	-1.70281		C	2.28383	-1.49733	0.637902		C	2.59594	-1.30388	-0.344975		C	-1.77884	1.94676	-0.393777		C	0.208886	2.84848	0.35874		C	-1.25317	2.28215	0.629685		C	-1.88773	-2.05367	0.453866
H	3.14046	1.87415	1.23783		H	-5.01839	-0.011133	-0.088067		H	2.59468	-2.55225	0.66866		H	2.17422	-1.60224	-1.30897		H	-2.68785	1.85452	0.20699		H	0.437485	3.71549	-0.278181		H	-2.30133	2.58823	0.56153		H	-2.95184	-2.03208	0.198901
H	1.42624	1.49365	0.865473		H	-4.26676	-1.48388	-0.790781		H	3.17426	-0.896702	0.431672		H	3.36278	-0.545118	-0.52532		H	-1.74226	2.97662	-0.780272		H	-0.656322	3.11272	0.975335		H	-0.622902	3.1718	0.515575		H	-1.77661	-1.81068	1.51441
H	-4.67838	1.8874	-0.884104		H	5.20705	-0.835903	-1.47953		H	1.90577	-1.23651	1.63045		H	3.0841	-2.18565	0.094675		H	-1.85527	1.28839	-1.26413		H	1.06425	2.67394	1.01592		H	-1.07349	1.84968	1.61742		H	-1.51181	-3.06794	0.28317

## Sheet: Fig. 4b
IME					IMZ					TSE,endo					TSE,exo					TSZ,exo					TSZ,endo					TMcis					TMtrans
C	2.39475	0.366605	0.222431		C	2.63268	0.078722	0.444947		C	0.868768	-0.688213	0.472435		C	-1.42853	0.563732	0.416056		C	1.15615	-0.232849	0.851739		C	1.10107	-0.753937	0.451347		C	-0.628457	-1.16274	-0.957783		C	-0.862714	1.22211	1.02657
C	1.55263	-0.862333	0.001857		C	1.54506	-0.816886	-0.086956		H	0.643054	-0.277493	1.47215		H	-1.35459	0.298325	1.4874		H	0.989703	0.349776	1.76182		H	1.01097	-0.568227	1.53602		C	7e-06	-6.7e-05	-0.158158		C	0.035535	0.097142	0.442494
C	2.26586	-1.88945	-0.46416		C	1.93704	-2.08891	-0.183048		C	0.57365	-2.19643	0.367712		C	-1.68136	2.07231	0.208468		C	1.07074	-1.73966	1.12562		C	0.825083	-2.22954	0.085337		C	1.18054	-0.576768	0.650778		C	1.27137	0.860671	-0.021802
C	3.72512	-1.49048	-0.622978		C	3.37792	-2.23411	0.283328		H	1.47228	-2.79862	0.533492		H	-2.48539	2.18805	-0.526419		H	2.02863	-2.17285	1.42634		H	1.75498	-2.77308	-0.109697		C	1.06786	-2.10816	0.536592		C	-0.244278	2.54868	0.492265
C	3.66278	0.069515	-0.59612		C	3.90378	-0.764216	0.245937		H	-0.152474	-2.47892	1.13603		H	-1.99277	2.57467	1.12963		H	0.367008	-1.89035	1.94708		H	0.337466	-2.72944	0.928871		C	0.299137	-2.36819	-0.777453		H	-1.03477	3.23019	0.167967
H	2.62092	0.515689	1.29664		H	2.46541	0.328862	1.51146		N	2.24481	-0.316805	0.088089		N	-2.40776	-0.321751	-0.250348		N	2.44279	0.257595	0.287951		N	2.39433	-0.214884	-0.032349		H	1.16877	-0.232851	1.69841		H	0.318655	3.04587	1.29075
H	1.88394	-2.8696	-0.733782		H	1.34804	-2.91663	-0.5666		O	2.08202	1.11621	-0.198793		O	-1.62564	-1.55424	-0.431416		O	2.06745	1.41756	-0.522925		O	2.11871	1.23792	-0.049349		H	0.49284	-2.47933	1.39193		C	-0.895091	-0.55971	-0.625322
H	4.16263	-1.8731	-1.55233		H	3.96054	-2.90069	-0.363337		C	3.20944	-0.364323	1.17696		C	-3.53657	-0.708202	0.581109		C	3.16757	-0.625139	-0.629576		C	3.49896	-0.367833	0.901438		H	2.04435	-2.60308	0.560383		N	-2.22388	-0.324659	-0.023817
H	4.34466	-1.88214	0.197084		H	3.43643	-2.65571	1.29774		H	4.1671	0.024699	0.823672		H	-4.13326	0.189419	0.770098		H	2.58236	-0.948741	-1.50292		H	3.72316	-1.43593	0.982285		H	-0.255601	-3.31145	-0.774479		O	-2.14489	1.07065	0.405272
H	3.51566	0.447485	-1.61379		H	4.31235	-0.546837	-0.747158		H	2.88289	0.21655	2.05568		H	-4.15222	-1.42955	0.038848		H	4.04051	-0.072856	-0.983688		H	4.3785	0.143771	0.503946		H	0.995738	-2.39425	-1.62208		H	-0.972347	1.20066	2.1182
H	4.56689	0.527204	-0.183755		H	4.68088	-0.568039	0.990937		H	3.34261	-1.4119	1.46223		H	-3.22377	-1.14678	1.54352		H	3.5219	-1.49808	-0.074798		H	3.26553	0.03369	1.90168		C	-1.18042	0.576726	0.650849		C	0.710662	-1.10766	1.13751
C	0.112782	-0.45981	0.155236		C	0.426474	0.064943	-0.569358		C	0.076272	-0.018764	-0.660151		C	-0.155577	0.250157	-0.366079		C	0.135435	0.064942	-0.283507		C	0.14316	0.060892	-0.402792		N	-2.3464	0.003799	-0.056729		H	0.907487	-0.974411	2.20647
H	-0.434369	-0.650105	-0.779974		H	0.263022	-0.086511	-1.64735		C	-0.456962	-1.02623	-1.46268		C	0.391373	1.42622	-0.865033		C	-0.235989	-1.19076	-0.796554		C	-0.483894	-0.748374	-1.3425		O	-1.89537	-1.3701	-0.320489		H	-0.815704	-0.089666	-1.61789
N	1.47618	1.41571	-0.252036		N	2.43338	1.27343	-0.392296		H	-0.91011	-0.849863	-2.43264		H	1.05176	1.48263	-1.72279		H	-0.772872	-1.31929	-1.73338		H	-0.822385	-0.386804	-2.30541		H	-0.800197	-0.904376	-2.01126		C	-0.579709	-2.063	-0.6388
O	0.200879	0.974285	0.365923		O	0.956833	1.39867	-0.357678		C	0.89601	1.24693	-1.00622		C	-0.37208	-1.12899	-0.998266		C	0.636961	1.42346	-0.750433		C	0.84519	1.38016	-0.706543		C	0.62838	1.16262	-0.957897		H	0.228158	-2.2508	-1.35142
C	-0.641806	-1.06993	1.33698		C	-0.901926	-0.058001	0.176276		H	1.17968	1.26678	-2.06586		H	-0.4735	-1.0589	-2.09089		H	0.484296	1.6333	-1.81378		H	1.00693	1.48865	-1.78789		H	0.800132	0.904145	-2.01135		H	-1.44416	-2.66525	-0.935677
H	-0.066179	-0.897388	2.25345		H	-0.723633	0.089118	1.24768		C	-0.0336	-2.4044	-1.03994		C	-0.349525	2.64381	-0.359865		C	0.48285	-2.35372	-0.163694		C	-0.102481	-2.20271	-1.16686		H	-1.16867	0.232755	1.69847		N	2.06026	-0.187114	-0.644108
H	-0.691633	-2.15504	1.182		H	-1.28242	-1.07444	0.031133		H	0.732904	-2.76619	-1.74354		H	-0.523027	3.37391	-1.15909		H	1.26829	-2.7217	-0.839049		H	0.441969	-2.52495	-2.06521		C	-1.0676	2.10809	0.536685		O	2.01619	-1.19003	0.470412
C	-2.07011	-0.501428	1.52137		C	-1.95905	0.948992	-0.333037		H	-0.846305	-3.13715	-1.05102		H	0.237764	3.15387	0.414415		H	-0.185079	-3.1959	0.03976		H	-0.959972	-2.87804	-1.07339		H	-0.492096	2.47912	1.39176		C	-0.103776	-2.35103	0.794989
H	-2.47051	-0.907737	2.45976		H	-1.59346	1.96921	-0.186494		C	0.20293	2.55731	-0.573998		C	0.680556	-2.17027	-0.607683		C	-0.014346	2.52174	0.167138		C	0.085179	2.59212	-0.145416		H	-2.04399	2.60318	0.560915		H	-0.958404	-2.42448	1.47737
H	-2.0112	0.580376	1.65869		H	-2.10299	0.786949	-1.40933		H	0.946213	3.26126	-0.190007		H	0.275636	-3.18169	-0.722946		H	0.766856	2.98049	0.777564		H	0.47002	2.8086	0.858751		N	2.34648	-0.003694	-0.056804		H	0.494131	-3.26234	0.884861
C	-3.02422	-0.882323	0.429202		C	-3.27899	0.799892	0.345699		H	-0.269422	3.0239	-1.44698		H	1.52648	-2.08479	-1.29913		H	-0.447502	3.31424	-0.454312		H	0.232492	3.49012	-0.753146		O	1.89522	1.37017	-0.320619		C	-3.32536	-0.362514	-0.97432
H	-3.40129	-1.89945	0.37725		H	-3.62208	1.48616	1.1104		C	-1.55645	1.0235	-0.164911		C	1.31857	-0.414662	1.02007		C	-1.72501	0.895418	0.032973		C	-1.49302	0.912748	0.722888		C	-0.299375	2.36795	-0.777661		H	-3.17378	0.327215	-1.82117
N	-3.5084	-0.10943	-0.511752		N	-4.08253	-0.18785	0.039701		H	-1.83926	1.1887	-1.20243		H	0.815644	0.098576	1.83213		H	-2.07409	1.4634	-0.838742		H	-1.22692	0.993677	1.77662		H	-0.996294	2.39354	-1.62205		H	-4.25104	-0.099779	-0.457255
C	-3.13714	1.3201	-0.659446		O	-3.81864	-1.08895	-0.837792		C	-0.889894	2.21651	0.464074		C	1.14504	-1.90176	0.843279		C	-1.13087	1.86828	1.02002		C	-1.39636	2.19345	-0.069924		H	0.255133	3.31135	-0.775144		C	3.47482	0.11966	-0.792782
H	-2.22312	1.56639	-0.122431		H	-6.16035	-0.306904	-0.078573		H	-1.57833	3.05911	0.601877		H	2.05413	-2.46791	1.07845		H	-1.87519	2.61332	1.33017		H	-1.81773	2.03312	-1.06652		C	-3.53935	-0.128483	0.764067		H	4.00763	-0.783942	-1.09698
H	-3.98027	1.9197	-0.309348		C	-5.39713	-0.333472	0.700974		H	-0.446151	1.97846	1.43618		H	0.373162	-2.23907	1.54032		H	-0.753586	1.38343	1.92196		H	-1.98707	2.97842	0.421704		H	-3.35098	-0.696082	1.69046		H	3.92272	0.508537	0.136123
H	-3.00338	1.48434	-1.72822		H	-5.55828	0.463501	1.42855		N	-2.35469	0.082092	0.374005		N	2.38233	0.265506	0.553864		N	-2.49413	-0.226166	0.183367		N	-2.4076	-0.040055	0.468721		H	-4.31933	-0.628902	0.186033		H	3.56885	0.864651	-1.58935
O	-4.3646	-0.513682	-1.38196		H	-5.4153	-1.31091	1.18592		O	-2.64039	-0.888726	-0.462115		O	2.20274	1.55208	0.409034		O	-1.87395	-1.30932	0.594896		O	-2.58446	-0.394325	-0.773232		C	3.53937	0.128812	0.76405		H	-3.41525	-1.38524	-1.35035
C	1.7188	2.73683	0.305927		C	2.92195	2.51471	0.185947		C	-2.37489	-0.25318	1.79616		C	3.41112	-0.306672	-0.315672		C	-3.51309	-0.50544	-0.838275		C	-2.65768	-1.09614	1.45666		H	3.35083	0.696314	1.69046		H	1.80388	1.18072	0.897842
H	1.76558	2.72981	1.40722		H	2.62685	3.35001	-0.453151		H	-3.37502	-0.617368	2.03858		H	3.09692	-0.244767	-1.36494		H	-3.05083	-0.95799	-1.72602		H	-3.65476	-1.49774	1.27197		H	4.31926	0.629431	0.186073		C	0.733567	2.13962	-0.651652
H	0.928468	3.41739	-0.018824		H	4.01489	2.4611	0.208937		H	-1.65142	-1.04686	2.012		H	4.31146	0.294766	-0.185452		H	-4.2232	-1.21615	-0.413973		H	-1.92108	-1.89794	1.33592		H	3.88593	-0.876684	1.0203		H	0.201438	1.95063	-1.58888
H	2.67182	3.09365	-0.096623		H	2.54165	2.6849	1.2069		H	-2.15373	0.631826	2.39654		H	3.61882	-1.34379	-0.047028		H	-4.03819	0.412357	-1.1117		H	-2.60439	-0.687005	2.46776		H	-3.8857	0.877074	1.02035		H	1.49727	2.90101	-0.835497
